# Supplementary material for: miR-15a targets the HSP90 co-chaperone Morgana in chronic myeloid leukemia
Source: Sci Rep. 2024 Jul 2;14:15089. doi: 10.1038/s41598-024-65404-7 (PMC11220062; doi:10.1038/s41598-024-65404-7)
Supplement: Supplementary file 3 — Supplementary Table S1. [file 41598_2024_65404_MOESM3_ESM.xlsx]

## Sheet: MirDB
Target Rank	Target Score	miRNA Name	Gene Symbol	Gene Description
1	99	hsa-miR-1297	CHORDC1	cysteine and histidine rich domain containing 1
2	99	hsa-miR-26a-5p	CHORDC1	cysteine and histidine rich domain containing 1
3	99	hsa-miR-26b-5p	CHORDC1	cysteine and histidine rich domain containing 1
4	99	hsa-miR-6867-5p	CHORDC1	cysteine and histidine rich domain containing 1
5	98	hsa-miR-539-5p	CHORDC1	cysteine and histidine rich domain containing 1
6	98	hsa-miR-4465	CHORDC1	cysteine and histidine rich domain containing 1
7	98	hsa-miR-194-5p	CHORDC1	cysteine and histidine rich domain containing 1
8	96	hsa-miR-4307	CHORDC1	cysteine and histidine rich domain containing 1
9	94	hsa-miR-6760-5p	CHORDC1	cysteine and histidine rich domain containing 1
10	94	hsa-miR-3529-3p	CHORDC1	cysteine and histidine rich domain containing 1
11	93	hsa-miR-552-5p	CHORDC1	cysteine and histidine rich domain containing 1
12	93	hsa-miR-3065-5p	CHORDC1	cysteine and histidine rich domain containing 1
13	93	hsa-miR-6844	CHORDC1	cysteine and histidine rich domain containing 1
14	93	hsa-miR-506-5p	CHORDC1	cysteine and histidine rich domain containing 1
15	93	hsa-miR-5580-3p	CHORDC1	cysteine and histidine rich domain containing 1
16	91	hsa-miR-5697	CHORDC1	cysteine and histidine rich domain containing 1
17	90	hsa-miR-302c-5p	CHORDC1	cysteine and histidine rich domain containing 1
18	90	hsa-miR-6878-5p	CHORDC1	cysteine and histidine rich domain containing 1
19	89	hsa-miR-4804-3p	CHORDC1	cysteine and histidine rich domain containing 1
20	87	hsa-miR-338-5p	CHORDC1	cysteine and histidine rich domain containing 1
21	87	hsa-miR-4275	CHORDC1	cysteine and histidine rich domain containing 1
22	86	hsa-miR-526a-5p	CHORDC1	cysteine and histidine rich domain containing 1
23	86	hsa-miR-518d-5p	CHORDC1	cysteine and histidine rich domain containing 1
24	86	hsa-miR-518e-5p	CHORDC1	cysteine and histidine rich domain containing 1
25	86	hsa-miR-523-5p	CHORDC1	cysteine and histidine rich domain containing 1
26	86	hsa-miR-519b-5p	CHORDC1	cysteine and histidine rich domain containing 1
27	86	hsa-miR-522-5p	CHORDC1	cysteine and histidine rich domain containing 1
28	86	hsa-miR-518f-5p	CHORDC1	cysteine and histidine rich domain containing 1
29	86	hsa-miR-520c-5p	CHORDC1	cysteine and histidine rich domain containing 1
30	86	hsa-miR-519a-5p	CHORDC1	cysteine and histidine rich domain containing 1
31	86	hsa-miR-519c-5p	CHORDC1	cysteine and histidine rich domain containing 1
32	85	hsa-miR-590-3p	CHORDC1	cysteine and histidine rich domain containing 1
33	85	hsa-miR-3657	CHORDC1	cysteine and histidine rich domain containing 1
34	83	hsa-miR-6732-3p	CHORDC1	cysteine and histidine rich domain containing 1
35	83	hsa-miR-3671	CHORDC1	cysteine and histidine rich domain containing 1
36	82	hsa-miR-498-5p	CHORDC1	cysteine and histidine rich domain containing 1
37	82	hsa-miR-137-3p	CHORDC1	cysteine and histidine rich domain containing 1
38	82	hsa-miR-4666a-5p	CHORDC1	cysteine and histidine rich domain containing 1
39	82	hsa-miR-1278	CHORDC1	cysteine and histidine rich domain containing 1
40	81	hsa-miR-551b-5p	CHORDC1	cysteine and histidine rich domain containing 1
41	81	hsa-miR-584-5p	CHORDC1	cysteine and histidine rich domain containing 1
42	81	hsa-miR-548bb-5p	CHORDC1	cysteine and histidine rich domain containing 1
43	80	hsa-miR-4775	CHORDC1	cysteine and histidine rich domain containing 1
44	80	hsa-miR-4638-3p	CHORDC1	cysteine and histidine rich domain containing 1
45	80	hsa-miR-548b-3p	CHORDC1	cysteine and histidine rich domain containing 1
46	79	hsa-miR-4803	CHORDC1	cysteine and histidine rich domain containing 1
47	79	hsa-miR-1236-3p	CHORDC1	cysteine and histidine rich domain containing 1
48	79	hsa-miR-4474-5p	CHORDC1	cysteine and histidine rich domain containing 1
49	78	hsa-miR-3162-5p	CHORDC1	cysteine and histidine rich domain containing 1
50	78	hsa-miR-1305	CHORDC1	cysteine and histidine rich domain containing 1
51	78	hsa-miR-12135	CHORDC1	cysteine and histidine rich domain containing 1
52	76	hsa-miR-548j-5p	CHORDC1	cysteine and histidine rich domain containing 1
53	76	hsa-miR-559	CHORDC1	cysteine and histidine rich domain containing 1
54	76	hsa-miR-548c-5p	CHORDC1	cysteine and histidine rich domain containing 1
55	76	hsa-miR-548b-5p	CHORDC1	cysteine and histidine rich domain containing 1
56	76	hsa-miR-627-5p	CHORDC1	cysteine and histidine rich domain containing 1
57	76	hsa-miR-548ad-5p	CHORDC1	cysteine and histidine rich domain containing 1
58	76	hsa-miR-548d-5p	CHORDC1	cysteine and histidine rich domain containing 1
59	76	hsa-miR-548	CHORDC1	cysteine and histidine rich domain containing 1
60	76	hsa-miR-548a-5p	CHORDC1	cysteine and histidine rich domain containing 1
61	76	hsa-miR-411-3p	CHORDC1	cysteine and histidine rich domain containing 1
62	76	hsa-miR-548i	CHORDC1	cysteine and histidine rich domain containing 1
63	76	hsa-miR-548as-5p	CHORDC1	cysteine and histidine rich domain containing 1
64	76	hsa-miR-548w	CHORDC1	cysteine and histidine rich domain containing 1
65	76	hsa-miR-548ab	CHORDC1	cysteine and histidine rich domain containing 1
66	76	hsa-miR-6771-3p	CHORDC1	cysteine and histidine rich domain containing 1
67	76	hsa-miR-548ay-5p	CHORDC1	cysteine and histidine rich domain containing 1
68	76	hsa-miR-379-3p	CHORDC1	cysteine and histidine rich domain containing 1
69	76	hsa-miR-548o-5p	CHORDC1	cysteine and histidine rich domain containing 1
70	76	hsa-miR-548ap-5p	CHORDC1	cysteine and histidine rich domain containing 1
71	76	hsa-miR-548ar-5p	CHORDC1	cysteine and histidine rich domain containing 1
72	76	hsa-miR-548au-5p	CHORDC1	cysteine and histidine rich domain containing 1
73	76	hsa-miR-548y	CHORDC1	cysteine and histidine rich domain containing 1
74	76	hsa-miR-548ae-5p	CHORDC1	cysteine and histidine rich domain containing 1
75	76	hsa-miR-548am-5p	CHORDC1	cysteine and histidine rich domain containing 1
76	76	hsa-miR-548ak	CHORDC1	cysteine and histidine rich domain containing 1
77	75	hsa-miR-452-5p	CHORDC1	cysteine and histidine rich domain containing 1
78	75	hsa-miR-4739	CHORDC1	cysteine and histidine rich domain containing 1
79	75	hsa-miR-4756-5p	CHORDC1	cysteine and histidine rich domain containing 1
80	75	hsa-miR-1321	CHORDC1	cysteine and histidine rich domain containing 1
81	74	hsa-miR-6505-5p	CHORDC1	cysteine and histidine rich domain containing 1
82	74	hsa-miR-3163	CHORDC1	cysteine and histidine rich domain containing 1
83	74	hsa-miR-2052	CHORDC1	cysteine and histidine rich domain containing 1
84	74	hsa-miR-5003-5p	CHORDC1	cysteine and histidine rich domain containing 1
85	73	hsa-miR-4441	CHORDC1	cysteine and histidine rich domain containing 1
86	73	hsa-miR-3924	CHORDC1	cysteine and histidine rich domain containing 1
87	73	hsa-miR-548aq-5p	CHORDC1	cysteine and histidine rich domain containing 1
88	73	hsa-miR-3919	CHORDC1	cysteine and histidine rich domain containing 1
89	72	hsa-miR-8054	CHORDC1	cysteine and histidine rich domain containing 1
90	72	hsa-miR-548k	CHORDC1	cysteine and histidine rich domain containing 1
91	72	hsa-miR-548av-5p	CHORDC1	cysteine and histidine rich domain containing 1
92	71	hsa-miR-5590-3p	CHORDC1	cysteine and histidine rich domain containing 1
93	71	hsa-miR-548c-3p	CHORDC1	cysteine and histidine rich domain containing 1
94	71	hsa-miR-142-5p	CHORDC1	cysteine and histidine rich domain containing 1
95	71	hsa-miR-4270	CHORDC1	cysteine and histidine rich domain containing 1
96	71	hsa-miR-32-3p	CHORDC1	cysteine and histidine rich domain containing 1
97	70	hsa-miR-520f-5p	CHORDC1	cysteine and histidine rich domain containing 1
98	70	hsa-miR-15b-5p	CHORDC1	cysteine and histidine rich domain containing 1
99	70	hsa-miR-16-5p	CHORDC1	cysteine and histidine rich domain containing 1
100	70	hsa-miR-6838-5p	CHORDC1	cysteine and histidine rich domain containing 1
101	70	hsa-miR-15a-5p	CHORDC1	cysteine and histidine rich domain containing 1
102	70	hsa-miR-195-5p	CHORDC1	cysteine and histidine rich domain containing 1
103	69	hsa-miR-122b-3p	CHORDC1	cysteine and histidine rich domain containing 1
104	69	hsa-miR-6754-5p	CHORDC1	cysteine and histidine rich domain containing 1
105	69	hsa-miR-5011-5p	CHORDC1	cysteine and histidine rich domain containing 1
106	69	hsa-miR-21-3p	CHORDC1	cysteine and histidine rich domain containing 1
107	68	hsa-miR-3119	CHORDC1	cysteine and histidine rich domain containing 1
108	68	hsa-miR-578	CHORDC1	cysteine and histidine rich domain containing 1
109	67	hsa-miR-377-3p	CHORDC1	cysteine and histidine rich domain containing 1
110	67	hsa-miR-6818-3p	CHORDC1	cysteine and histidine rich domain containing 1
111	67	hsa-miR-6504-3p	CHORDC1	cysteine and histidine rich domain containing 1
112	67	hsa-miR-892c-5p	CHORDC1	cysteine and histidine rich domain containing 1
113	66	hsa-miR-3612	CHORDC1	cysteine and histidine rich domain containing 1
114	66	hsa-miR-4676-3p	CHORDC1	cysteine and histidine rich domain containing 1
115	66	hsa-miR-650	CHORDC1	cysteine and histidine rich domain containing 1
116	66	hsa-miR-892c-3p	CHORDC1	cysteine and histidine rich domain containing 1
117	65	hsa-miR-3920	CHORDC1	cysteine and histidine rich domain containing 1
118	65	hsa-miR-497-5p	CHORDC1	cysteine and histidine rich domain containing 1
119	65	hsa-miR-3145-5p	CHORDC1	cysteine and histidine rich domain containing 1
120	65	hsa-miR-3123	CHORDC1	cysteine and histidine rich domain containing 1
121	65	hsa-miR-424-5p	CHORDC1	cysteine and histidine rich domain containing 1
122	63	hsa-miR-450a-1-3p	CHORDC1	cysteine and histidine rich domain containing 1
123	63	hsa-miR-548e-3p	CHORDC1	cysteine and histidine rich domain containing 1
124	63	hsa-miR-548a-3p	CHORDC1	cysteine and histidine rich domain containing 1
125	63	hsa-miR-548bc	CHORDC1	cysteine and histidine rich domain containing 1
126	63	hsa-miR-3658	CHORDC1	cysteine and histidine rich domain containing 1
127	63	hsa-miR-218-1-3p	CHORDC1	cysteine and histidine rich domain containing 1
128	63	hsa-miR-548az-3p	CHORDC1	cysteine and histidine rich domain containing 1
129	63	hsa-miR-548ar-3p	CHORDC1	cysteine and histidine rich domain containing 1
130	63	hsa-miR-548f-3p	CHORDC1	cysteine and histidine rich domain containing 1
131	62	hsa-miR-4735-5p	CHORDC1	cysteine and histidine rich domain containing 1
132	62	hsa-miR-16-1-3p	CHORDC1	cysteine and histidine rich domain containing 1
133	62	hsa-miR-514a-3p	CHORDC1	cysteine and histidine rich domain containing 1
134	62	hsa-miR-7162-3p	CHORDC1	cysteine and histidine rich domain containing 1
135	62	hsa-miR-514b-3p	CHORDC1	cysteine and histidine rich domain containing 1
136	60	hsa-miR-520g-5p	CHORDC1	cysteine and histidine rich domain containing 1
137	60	hsa-miR-5009-3p	CHORDC1	cysteine and histidine rich domain containing 1
138	59	hsa-miR-30a-5p	CHORDC1	cysteine and histidine rich domain containing 1
139	59	hsa-miR-676-5p	CHORDC1	cysteine and histidine rich domain containing 1
140	59	hsa-miR-200a-5p	CHORDC1	cysteine and histidine rich domain containing 1
141	59	hsa-miR-7161-5p	CHORDC1	cysteine and histidine rich domain containing 1
142	59	hsa-miR-30c-5p	CHORDC1	cysteine and histidine rich domain containing 1
143	59	hsa-miR-30b-5p	CHORDC1	cysteine and histidine rich domain containing 1
144	59	hsa-miR-526b-5p	CHORDC1	cysteine and histidine rich domain containing 1
145	59	hsa-miR-30d-5p	CHORDC1	cysteine and histidine rich domain containing 1
146	59	hsa-miR-200b-5p	CHORDC1	cysteine and histidine rich domain containing 1
147	59	hsa-miR-610	CHORDC1	cysteine and histidine rich domain containing 1
148	59	hsa-miR-30e-5p	CHORDC1	cysteine and histidine rich domain containing 1
149	58	hsa-miR-5583-5p	CHORDC1	cysteine and histidine rich domain containing 1
150	58	hsa-miR-3129-3p	CHORDC1	cysteine and histidine rich domain containing 1
151	58	hsa-miR-656-5p	CHORDC1	cysteine and histidine rich domain containing 1
152	57	hsa-miR-211-5p	CHORDC1	cysteine and histidine rich domain containing 1
153	57	hsa-miR-218-2-3p	CHORDC1	cysteine and histidine rich domain containing 1
154	57	hsa-miR-204-5p	CHORDC1	cysteine and histidine rich domain containing 1
155	56	hsa-miR-5680	CHORDC1	cysteine and histidine rich domain containing 1
156	56	hsa-miR-873-5p	CHORDC1	cysteine and histidine rich domain containing 1
157	56	hsa-miR-3925-5p	CHORDC1	cysteine and histidine rich domain containing 1
158	55	hsa-miR-10399-5p	CHORDC1	cysteine and histidine rich domain containing 1
159	55	hsa-miR-6824-5p	CHORDC1	cysteine and histidine rich domain containing 1
160	53	hsa-miR-221-3p	CHORDC1	cysteine and histidine rich domain containing 1
161	53	hsa-miR-205-3p	CHORDC1	cysteine and histidine rich domain containing 1
162	53	hsa-miR-337-3p	CHORDC1	cysteine and histidine rich domain containing 1
163	53	hsa-miR-4742-3p	CHORDC1	cysteine and histidine rich domain containing 1
164	53	hsa-miR-4777-5p	CHORDC1	cysteine and histidine rich domain containing 1
165	53	hsa-miR-222-3p	CHORDC1	cysteine and histidine rich domain containing 1
166	53	hsa-miR-6124	CHORDC1	cysteine and histidine rich domain containing 1
167	52	hsa-miR-3922-3p	CHORDC1	cysteine and histidine rich domain containing 1
168	52	hsa-miR-6086	CHORDC1	cysteine and histidine rich domain containing 1
169	52	hsa-miR-377-5p	CHORDC1	cysteine and histidine rich domain containing 1
170	51	hsa-miR-196a-1-3p	CHORDC1	cysteine and histidine rich domain containing 1
171	51	hsa-miR-12129	CHORDC1	cysteine and histidine rich domain containing 1
172	50	hsa-miR-6740-5p	CHORDC1	cysteine and histidine rich domain containing 1
173	50	hsa-miR-3064-3p	CHORDC1	cysteine and histidine rich domain containing 1

## Sheet: PicTar
Org	PicTar score	PicTar score per species	microRNA	Probabilities	Nuclei mapped to alignments	Nuclei mapped to sequence	Free Energies kcal/mol	Structure of predicted duplex
hs	5.79	9.73	hsa-miR-26a	0.96 0.96 0.96	300 504 655	243 423 570	-56.9	_AGUU_UGUCCU____UACUUGAA_:_UCGG_AUAGGA____AUGAACUU_ AGUUU_UUC_UGGAU______________UACUUGAA_:UCGGA_AGG_ACCUA______________AUGAACUU_ __UUUGUUU_____UACUUGAA_:__GGAUAGG_____AUGAACUU_
hs	5.79	9.73	hsa-miR-26b	0.96 0.96 0.96	300 504 655	243 423 570	-54.3	_ACC_______UGUCCU____UACUUGAA_:_UGG_______AUAGGA____AUGAACUU_ _U_UGUUCU_____UACUUGAA_:_G_AUAGGA_____AUGAACUU_ _AUUUGUUU__AA_UACUUGAA_:_UGGAUAGG__UU_AUGAACUU_
hs	3.4	3.54	hsa-miR-15a	0.97	68	66	-18.5	_____ACUGU________GUG___UGCUGCUG:_____UGGUA________UAC___ACGACGAU
hs	3.4	3.54	hsa-miR-15b	0.97	68	66	-26.4	_UGUGAA__GUGGUG___UGCUGCUG:_ACAUUU__UACUAC___ACGACGAU
hs	3.4	3.54	hsa-miR-107	0.97	68	66	-25	_UGGUGGCU________UGCUGCU_:_ACUAUCGG________ACGACGA_
hs	3.4	3.54	hsa-miR-103	0.97	68	66	-22.3	__GUGGCU________UGCUGCU_:__UAUCGG________ACGACGA_
hs	3.4	3.54	hsa-miR-195	0.97	68	66	-19.1	_GU_AA___GU__CU_UGCUGCUG:_CG_UU___UA__GA_ACGACGAU
hs	3.4	3.54	hsa-miR-16	0.97	68	66	-21.3	_GU__AGUG___GC_UGCUGCUG:_CG__UUAU___UG_ACGACGAU
hs	2.31	2.3	hsa-miR-137	0.9	784	691	-14.8	_____________UAAGCAAUA_:_____________AUUCGUUAU_

## Sheet: Targetscan
miRNA	Position in the UTR	Site type	context++ score	context++ score percentile	weighted context++ score	conserved branch length	Pct
hsa-miR-15b-5p	66-72	7mer-m8	-0.27	93	-0.27	5.105	0.72
hsa-miR-6838-5p	66-72	7mer-m8	-0.27	93	-0.27	5.105	0.72
hsa-miR-15a-5p	66-72	7mer-m8	-0.26	92	-0.26	5.105	0.72
hsa-miR-16-5p	66-72	7mer-m8	-0.26	92	-0.26	5.105	0.72
hsa-miR-424-5p	66-72	7mer-m8	-0.25	92	-0.25	5.105	0.72
hsa-miR-497-5p	66-72	7mer-m8	-0.24	92	-0.24	5.105	0.72
hsa-miR-195-5p	66-72	7mer-m8	-0.26	92	-0.26	5.105	0.72
hsa-miR-203a-3p.1	110-116	7mer-1A	-0.01	33	-0.01	3.601	0.23
hsa-miR-26a-5p	242-249	8mer	-0.38	97	-0.38	3.911	0.73
hsa-miR-4465	242-249	8mer	-0.4	97	-0.4	3.911	0.73
hsa-miR-1297	242-249	8mer	-0.37	97	-0.37	3.911	0.73
hsa-miR-26b-5p	242-249	8mer	-0.38	97	-0.38	3.911	0.73
hsa-miR-4465	422-429	8mer	-0.37	96	-0.37	3.732	0.68
hsa-miR-1297	422-429	8mer	-0.35	96	-0.35	3.732	0.68
hsa-miR-26b-5p	422-429	8mer	-0.35	96	-0.35	3.732	0.68
hsa-miR-26a-5p	422-429	8mer	-0.35	96	-0.35	3.732	0.68
hsa-miR-137	691-698	8mer	-0.6	99	-0.6	3.788	0.7

## Sheet: miRmap
miRNA	Gene	dG open	Probability exact	Conservation PhyloP	miRmap score
hsa-miR-5692a	CHORDC1	70.3649	10.6987	26.679	0.17805
hsa-miR-3163	CHORDC1	82.4557	10.8305	10.4242	0.227326
hsa-miR-7-2-3p	CHORDC1	91.8706	16.8345	32.1	0.671059
hsa-miR-7-1-3p	CHORDC1	91.8706	16.8345	32.1	0.773453
hsa-miR-495-3p	CHORDC1	91.8706	5.43679	26.679	1.69971
hsa-miR-4799-5p	CHORDC1	63.7761	29.8883	12.3277	1.80531
hsa-miR-548n	CHORDC1	66.9708	21.6541	12.0841	1.93276
hsa-miR-3529-3p	CHORDC1	26.1135	32.8114	32.1	2.17516
hsa-miR-5688	CHORDC1	91.8706	5.43679	26.679	2.70134
hsa-miR-373-5p	CHORDC1	71.4989	27.2505	20.774	3.16234
hsa-miR-32-3p	CHORDC1	73.8348	4.55225	26.679	4.08958
hsa-miR-548h-5p	CHORDC1	67.2553	26.6745	38.0823	4.18763
hsa-miR-548y	CHORDC1	67.2553	26.6745	38.0823	4.34492
hsa-miR-944	CHORDC1	81.0992	12.88	26.679	4.61741
hsa-miR-548ay-5p	CHORDC1	73.1529	26.6745	38.0823	4.62082
hsa-miR-548ar-5p	CHORDC1	73.1529	26.6745	38.0823	5.02426
hsa-miR-4477a	CHORDC1	68.2375	1.33389	26.679	6.54605
hsa-miR-126-5p	CHORDC1	67.3922	2.54827	26.679	8.15895
hsa-miR-4803	CHORDC1	52.3834	23.8219	6.02965	8.41645
hsa-miR-3613-3p	CHORDC1	56.6377	2.32735	26.679	9.09686
hsa-miR-551b-5p	CHORDC1	62.7556	1.93615	20.9409	10.1391
hsa-miR-205-3p	CHORDC1	85.2418	3.8507	22.8568	10.96
hsa-miR-181a-5p	CHORDC1	54.0501	46.8544	18.5564	13.6083
hsa-miR-374c-5p	CHORDC1	52.9368	36.1891	12.5624	14.6256
hsa-miR-335-3p	CHORDC1	70.2101	2.20165	26.679	14.9477
hsa-miR-4662a-3p	CHORDC1	83.464	11.2753	5.61307	15.0036
hsa-miR-548aa	CHORDC1	69.8978	4.35794	17.3377	15.8756
hsa-miR-548t-3p	CHORDC1	69.8978	4.35794	17.3377	15.8756
hsa-miR-548as-3p	CHORDC1	71.2981	4.35794	17.3377	17.1689
hsa-miR-3942-3p	CHORDC1	68.392	22.008	15.4937	17.3694
hsa-miR-513c-3p	CHORDC1	85.1663	0.110807	26.679	18.1016
hsa-miR-374a-5p	CHORDC1	80.0764	3.91778	26.679	18.8138
hsa-miR-374b-5p	CHORDC1	80.0764	3.91778	26.679	19.3248
hsa-miR-3133	CHORDC1	81.5348	42.6399	39.3001	19.723
hsa-miR-513a-3p	CHORDC1	85.1663	0.110807	26.679	19.9496
hsa-miR-548t-5p	CHORDC1	67.2112	2.07928	15.4937	19.9644
hsa-miR-4422	CHORDC1	65.2428	11.0697	15.4937	20.5584
hsa-miR-5692c	CHORDC1	53.1192	2.81629	15.4937	20.9358
hsa-miR-4766-5p	CHORDC1	53.7834	22.4943	26.679	23.1043
hsa-miR-676-5p	CHORDC1	45.7551	8.88295	18.5564	23.5832
hsa-miR-3675-3p	CHORDC1	65.6277	22.9279	26.679	24.456
hsa-miR-548ay-3p	CHORDC1	71.2981	4.35794	17.3377	26.8532
hsa-miR-3617-5p	CHORDC1	58.9576	17.5464	26.679	28.1027
hsa-miR-3184-3p	CHORDC1	68.2392	19.4379	20.9409	28.3736
hsa-miR-101-3p	CHORDC1	60.6227	25.1412	26.679	29.1619
hsa-miR-548m	CHORDC1	84.2854	13.1894	26.679	35.4395
hsa-miR-4272	CHORDC1	85.0866	2.7791	15.4937	35.8325
hsa-miR-16-2-3p	CHORDC1	67.8039	9.14388	20.7247	36.0724
hsa-miR-4684-5p	CHORDC1	63.5167	21.6286	15.4937	38.1113
hsa-miR-4764-3p	CHORDC1	71.2705	19.5629	5.61307	38.9136
hsa-miR-34c-3p	CHORDC1	38.8338	55.8863	32.1	39.194
hsa-miR-340-5p	CHORDC1	82.4939	38.9023	20.5229	39.951
hsa-miR-6508-5p	CHORDC1	45.9135	22.9795	26.679	40.2421
hsa-miR-3149	CHORDC1	34.2371	24.525	17.1251	40.9261
hsa-miR-500a-5p	CHORDC1	70.2619	13.2884	22.8568	41.6559
hsa-miR-4452	CHORDC1	76.9964	17.0142	22.8568	42.8641
hsa-miR-5007-3p	CHORDC1	77.1449	14.5477	7.3893	43.0682
hsa-miR-365a-3p	CHORDC1	52.8948	49.1435	26.679	43.2031
hsa-miR-5585-3p	CHORDC1	63.9261	20.6373	15.4937	43.4055
hsa-miR-3123	CHORDC1	74.0972	27.5869	4.99822	43.6378
hsa-miR-1283	CHORDC1	71.8842	13.7493	10.4242	44.9768
hsa-miR-4643	CHORDC1	69.096	20.0122	26.679	45.164
hsa-miR-3122	CHORDC1	35.7654	50.3786	20.7247	45.4095
hsa-miR-590-3p	CHORDC1	76.519	77.8777	32.1	45.4409
hsa-miR-106a-3p	CHORDC1	49.953	33.8813	10.046	46.0649
hsa-miR-1183	CHORDC1	73.3771	37.1701	26.679	46.513
hsa-miR-3153	CHORDC1	40.6315	37.7399	20.7247	46.6409
hsa-miR-4729	CHORDC1	60.8684	5.59973	26.679	46.7373
hsa-miR-410	CHORDC1	81.4305	18.0457	26.679	46.9169
hsa-miR-3913-5p	CHORDC1	35.7654	50.3786	20.7247	47.0596
hsa-miR-4712-5p	CHORDC1	70.9422	39.1232	15.4937	47.2233
hsa-miR-96-5p	CHORDC1	84.3192	47.8592	26.679	47.4264
hsa-miR-195-3p	CHORDC1	67.8039	9.14388	20.7247	47.5445
hsa-miR-3140-3p	CHORDC1	36.6905	26.4764	26.679	47.8265
hsa-miR-4789-3p	CHORDC1	69.1631	20.0122	26.679	49.5826
hsa-miR-9-3p	CHORDC1	64.2644	20.1955	15.4937	49.9601
hsa-miR-205-5p	CHORDC1	69.1788	24.6546	15.4937	49.9909
hsa-miR-1276	CHORDC1	63.756	19.7319	26.679	50.7023
hsa-miR-664a-3p	CHORDC1	77.9681	8.64931	7.3893	50.8572
hsa-miR-30b-5p	CHORDC1	79.9693	55.3268	32.1	51.1467
hsa-miR-3120-3p	CHORDC1	49.7498	38.2013	26.679	51.6315
hsa-miR-4662b	CHORDC1	82.0048	40.6805	26.679	51.826
hsa-miR-642a-3p	CHORDC1	48.9411	50.608	26.679	51.9033
hsa-miR-759	CHORDC1	55.4256	52.6775	15.4937	52.4274
hsa-miR-27b-5p	CHORDC1	64.4546	60.8301	15.4937	52.572
hsa-miR-34a-3p	CHORDC1	62.6508	19.6199	3.8197	52.5912
hsa-miR-485-3p	CHORDC1	81.3568	28.2203	26.679	53.1799
hsa-miR-4720-3p	CHORDC1	60.0573	27.2407	26.679	53.5807
hsa-miR-4778-3p	CHORDC1	68.148	14.936	26.679	54.3625
hsa-miR-99b-3p	CHORDC1	28.5618	39.1145	20.7247	54.6061
hsa-miR-873-5p	CHORDC1	76.5126	34.2203	26.679	54.9148
hsa-miR-642b-3p	CHORDC1	48.9411	50.608	26.679	54.922
hsa-miR-4733-5p	CHORDC1	74.7122	26.6675	32.1	55.6191
hsa-miR-186-5p	CHORDC1	81.5348	42.6399	39.3001	55.9324
hsa-miR-4516	CHORDC1	76.6626	55.3832	26.679	56.553
hsa-miR-4743-3p	CHORDC1	68.8758	34.4249	10.4242	56.7132
hsa-miR-6513-5p	CHORDC1	35.2914	50.3786	20.7247	57.5322
hsa-miR-142-5p	CHORDC1	73.7745	35.2986	42.3681	57.5869
hsa-miR-4289	CHORDC1	38.1226	35.7792	17.1251	58.3192
hsa-miR-199a-3p	CHORDC1	72.4509	52.1002	10.4394	58.5485
hsa-miR-4772-3p	CHORDC1	50.3108	44.1176	10.046	59.1098
hsa-miR-5703	CHORDC1	77.6159	55.3832	26.679	59.4445
hsa-miR-578	CHORDC1	68.1681	28.8009	26.679	59.7197
hsa-miR-216a-3p	CHORDC1	52.1835	41.3582	26.679	59.8783
hsa-miR-449b-3p	CHORDC1	41.7734	57.9433	26.679	60.4698
hsa-miR-487a	CHORDC1	77.327	63.7997	32.1	60.5872
hsa-miR-33a-3p	CHORDC1	49.0545	55.0037	20.7247	61.0446
hsa-miR-2964a-3p	CHORDC1	36.4336	47.85	26.679	61.3874
hsa-miR-652-5p	CHORDC1	45.1972	20.8358	26.679	61.7558
hsa-miR-548l	CHORDC1	67.2553	26.6745	38.0823	62.6657
hsa-miR-4748	CHORDC1	87.7107	18.7736	26.679	62.7565
hsa-miR-758-5p	CHORDC1	65.5365	85.2842	26.679	62.8021
hsa-miR-4503	CHORDC1	47.1595	23.3915	15.4937	62.8355
hsa-miR-337-3p	CHORDC1	73.9943	58.3423	18.5564	63.3146
hsa-miR-4694-3p	CHORDC1	82.4851	23.3642	15.4937	64.0056
hsa-miR-103a-3p	CHORDC1	46.6112	72.1101	26.679	64.5875
hsa-miR-4696	CHORDC1	84.1205	52.9605	10.4394	64.8697
hsa-miR-376c-3p	CHORDC1	72.7658	64.5498	45.1066	65.1226
hsa-miR-1257	CHORDC1	81.3787	53.4025	22.8568	65.123
hsa-miR-345-5p	CHORDC1	35.7928	57.6164	10.4242	65.1951
hsa-miR-3613-5p	CHORDC1	82.9008	51.4632	26.679	65.3829
hsa-miR-5088	CHORDC1	67.49	60.6884	10.2466	65.4113
hsa-miR-200b-3p	CHORDC1	45.1673	67.569	32.1	67.0532
hsa-miR-30e-5p	CHORDC1	79.9693	55.3268	32.1	67.363
hsa-miR-5590-3p	CHORDC1	73.7745	35.2986	42.3681	67.4085
hsa-miR-891b	CHORDC1	61.7168	46.5072	10.2466	67.595
hsa-miR-5695	CHORDC1	51.3365	21.3912	15.4937	67.7674
hsa-miR-3129-5p	CHORDC1	72.4509	52.1002	10.4394	67.7958
hsa-miR-6504-3p	CHORDC1	59.2074	60.1768	32.1	67.9506
hsa-miR-5195-5p	CHORDC1	50.9958	40.8593	22.8568	68.0476
hsa-miR-562	CHORDC1	85.6368	27.6423	15.4937	68.3228
hsa-miR-3127-5p	CHORDC1	89.9901	58.1076	26.679	68.7226
hsa-miR-107	CHORDC1	46.6112	72.1101	26.679	68.8203
hsa-miR-6501-3p	CHORDC1	62.7975	70.6435	26.679	68.8893
hsa-miR-200c-3p	CHORDC1	45.6973	67.569	32.1	69.0189
hsa-miR-377-3p	CHORDC1	42.5901	63.653	32.1	69.2422
hsa-miR-136-5p	CHORDC1	56.2422	35.0374	5.61307	69.3237
hsa-miR-323b-5p	CHORDC1	63.3008	66.4588	0.60943	69.7591
hsa-miR-4496	CHORDC1	76.0171	52.4471	26.679	69.8024
hsa-miR-429	CHORDC1	45.1673	67.569	32.1	70.0316
hsa-miR-19b-2-5p	CHORDC1	75.4126	41.3967	26.679	70.5857
hsa-miR-5011-5p	CHORDC1	84.0034	90.4618	32.1	70.6345
hsa-miR-22-5p	CHORDC1	60.326	77.4622	32.1	71.0305
hsa-miR-3673	CHORDC1	59.3452	36.4205	15.4937	71.0469
hsa-miR-9-5p	CHORDC1	37.7624	45.2715	26.679	71.3361
hsa-miR-646	CHORDC1	50.6103	69.0011	26.679	71.8313
hsa-miR-4756-3p	CHORDC1	52.3446	52.011	4.99822	72.011
hsa-miR-5193	CHORDC1	66.062	46.8072	22.8568	72.3072
hsa-miR-452-3p	CHORDC1	82.0905	71.4138	26.679	72.3489
hsa-miR-660-3p	CHORDC1	71.1377	46.8072	22.8568	72.4765
hsa-miR-224-3p	CHORDC1	82.4776	59.0581	18.5564	72.808
hsa-miR-10b-5p	CHORDC1	46.2964	60.7503	26.679	73.5267
hsa-miR-3190-5p	CHORDC1	67.4387	80.516	10.4394	73.6184
hsa-miR-3622a-5p	CHORDC1	51.9396	61.4335	26.679	73.7944
hsa-miR-144-3p	CHORDC1	60.6265	65.1142	32.1	73.9635
hsa-miR-125b-5p	CHORDC1	46.4955	62.658	26.679	74.019
hsa-miR-211-3p	CHORDC1	90.2289	58.5594	26.679	74.1066
hsa-miR-503-5p	CHORDC1	46.4609	69.0011	26.679	74.5515
hsa-miR-3927-5p	CHORDC1	71.7907	42.4805	22.8568	74.7032
hsa-miR-3156-3p	CHORDC1	74.5462	92.1474	44.8506	74.7255
hsa-miR-1260b	CHORDC1	74.1865	92.1474	44.8506	74.9124
hsa-miR-522-3p	CHORDC1	82.4787	59.0581	18.5564	75.0963
hsa-miR-10a-5p	CHORDC1	46.2964	60.7503	26.679	75.9082
hsa-miR-144-5p	CHORDC1	80.7172	52.4185	20.9409	76.1839
hsa-miR-3168	CHORDC1	78.6522	94.6658	26.679	76.2117
hsa-miR-2053	CHORDC1	79.5998	86.1117	26.679	76.3325
hsa-miR-4275	CHORDC1	63.2491	60.4635	4.88467	76.4839
hsa-miR-3611	CHORDC1	37.5746	89.1529	32.1	76.7588
hsa-miR-4804-3p	CHORDC1	60.0573	78.1437	32.1	77.1519
hsa-miR-545-5p	CHORDC1	57.049	65.8869	10.4242	77.2567
hsa-miR-4719	CHORDC1	84.9047	91.4762	32.1	77.3037
hsa-miR-3686	CHORDC1	73.0127	87.4606	6.76359	78.1582
hsa-miR-4778-5p	CHORDC1	62.2579	68.9379	24.8879	78.1865
hsa-miR-922	CHORDC1	45.4477	64.5924	26.679	78.8024
hsa-miR-214-3p	CHORDC1	46.2893	64.5924	26.679	78.8026
hsa-miR-182-5p	CHORDC1	87.2856	71.8135	32.1	80.1267
hsa-miR-4666a-3p	CHORDC1	73.6955	65.9627	26.679	80.686
hsa-miR-4762-3p	CHORDC1	68.6221	72.0527	32.1	80.7474
hsa-miR-4712-3p	CHORDC1	70.6121	89.5765	32.1	80.9001
hsa-miR-149-3p	CHORDC1	87.0616	84.2268	15.4937	81.8296
hsa-miR-548av-5p	CHORDC1	73.7431	51.305	42.3681	82.0022
hsa-miR-1205	CHORDC1	68.767	73.7973	26.679	82.2652
hsa-miR-2054	CHORDC1	69.5628	95.1917	32.1	82.3602
hsa-miR-21-3p	CHORDC1	80.5141	52.7162	32.1	82.6851
hsa-miR-3143	CHORDC1	78.1084	37.9967	26.9747	82.7199
hsa-miR-4511	CHORDC1	77.4057	61.445	26.679	82.9757
hsa-miR-583	CHORDC1	61.5819	68.5275	32.1	83.3894
hsa-miR-539-5p	CHORDC1	72.5705	98.1402	18.5564	83.552
hsa-miR-892c-5p	CHORDC1	68.3294	71.2321	26.679	83.6568
hsa-miR-514a-3p	CHORDC1	87.4993	82.0574	10.4242	83.7088
hsa-miR-4775	CHORDC1	88.9783	92.5035	32.1	84.4131
hsa-miR-3662	CHORDC1	82.4661	33.6165	15.4937	84.4459
hsa-miR-411-3p	CHORDC1	70.4238	91.0629	26.679	84.4766
hsa-miR-1184	CHORDC1	65.1608	73.7973	26.679	84.6135
hsa-miR-379-3p	CHORDC1	70.4238	91.0629	26.679	84.6816
hsa-miR-3619-5p	CHORDC1	46.2893	64.5924	26.679	84.7276
hsa-miR-4728-5p	CHORDC1	85.3377	84.2268	15.4937	84.7993
hsa-miR-4326	CHORDC1	73.3143	91.6998	26.679	84.8383
hsa-miR-3591-3p	CHORDC1	80.5066	52.7162	32.1	85.2543
hsa-miR-200a-5p	CHORDC1	89.5612	58.5776	12.3277	85.698
hsa-miR-4495	CHORDC1	73.5393	91.0629	26.679	86.07
hsa-miR-489	CHORDC1	84.4867	89.889	10.4242	86.1254
hsa-miR-587	CHORDC1	89.7534	89.9344	26.679	86.2298
hsa-miR-300	CHORDC1	73.5365	65.9627	26.679	86.4635
hsa-miR-127-5p	CHORDC1	29.4924	83.1616	24.8879	86.5837
hsa-miR-548d-3p	CHORDC1	91.4936	43.3544	32.1	87.0862
hsa-miR-3685	CHORDC1	73.5441	88.8151	32.1	87.3111
hsa-miR-3618	CHORDC1	70.4022	80.1898	13.3522	87.9118
hsa-miR-548ac	CHORDC1	91.4936	43.3544	32.1	87.9245
hsa-miR-3678-3p	CHORDC1	66.4473	92.8835	32.1	88.2011
hsa-miR-3692-3p	CHORDC1	70.408	57.75	18.5564	88.2631
hsa-miR-1278	CHORDC1	74.1502	85.0666	32.1	88.5043
hsa-miR-508-5p	CHORDC1	57.9669	77.0594	15.4937	89.3257
hsa-miR-520d-5p	CHORDC1	74.7895	47.5949	26.679	89.788
hsa-miR-524-5p	CHORDC1	74.0249	47.5949	26.679	90.1028
hsa-miR-218-1-3p	CHORDC1	73.2578	86.467	32.1	91.1652
hsa-miR-1197	CHORDC1	49.9775	85.122	32.1	91.2528
hsa-miR-345-3p	CHORDC1	46.4955	81.5455	32.1	91.5224
hsa-miR-27a-5p	CHORDC1	68.4092	87.2799	12.3277	91.699
hsa-miR-4731-3p	CHORDC1	84.3291	95.4597	26.679	92.0871
hsa-miR-4777-3p	CHORDC1	81.0725	87.7854	10.4394	92.2773
hsa-miR-3938	CHORDC1	63.6334	79.4112	26.679	92.3378
hsa-miR-497-5p	CHORDC1	47.4432	85.5178	32.1	92.4173
hsa-miR-16-5p	CHORDC1	46.7814	85.5178	32.1	92.4287
hsa-miR-3127-3p	CHORDC1	63.7396	86.8579	26.679	92.9457
hsa-miR-193b-5p	CHORDC1	40.0479	84.8201	32.1	92.9612
hsa-miR-548h-3p	CHORDC1	91.4463	43.3544	32.1	92.9818
hsa-miR-15a-5p	CHORDC1	46.7814	85.5178	32.1	93.0373
hsa-miR-506-5p	CHORDC1	66.0522	71.2321	32.1	93.0406
hsa-miR-520a-5p	CHORDC1	60.8653	85.6533	18.5564	93.09
hsa-miR-548g-3p	CHORDC1	86.7527	93.5917	26.679	93.3121
hsa-miR-4270	CHORDC1	91.0785	92.202	32.1	93.3296
hsa-miR-3162-5p	CHORDC1	77.5199	88.9009	12.5624	93.3543
hsa-miR-188-3p	CHORDC1	74.5462	71.9504	45.1066	93.3949
hsa-miR-4441	CHORDC1	95.7363	92.202	32.1	93.7254
hsa-miR-584-5p	CHORDC1	65.4235	98.4648	32.1	94.0122
hsa-miR-6512-3p	CHORDC1	37.866	88.8082	24.8879	94.0138
hsa-miR-380-3p	CHORDC1	70.4238	95.5255	32.1	94.0941
hsa-miR-3936	CHORDC1	39.3859	79.4573	21.7136	94.7828
hsa-miR-1236-3p	CHORDC1	63.0861	98.1625	32.1	95.1078
hsa-miR-548x-3p	CHORDC1	91.5435	81.4608	37.5819	95.3951
hsa-miR-4418	CHORDC1	69.0593	93.4777	32.1	95.4004
hsa-miR-1323	CHORDC1	71.2215	68.4401	26.679	95.4192
hsa-miR-3922-3p	CHORDC1	59.7586	92.5892	12.5624	95.4757
hsa-miR-548av-3p	CHORDC1	91.579	93.5917	32.1	95.5041
hsa-miR-548o-3p	CHORDC1	71.2215	68.4401	26.679	95.6974
hsa-miR-1297	CHORDC1	85.227	99.5392	32.1	95.7283
hsa-miR-509-5p	CHORDC1	68.4333	93.4777	32.1	95.8034
hsa-miR-6515-3p	CHORDC1	66.2576	98.1625	26.679	95.861
hsa-miR-148b-5p	CHORDC1	71.2204	99.2873	26.679	95.9076
hsa-miR-5697	CHORDC1	82.7787	98.8606	26.679	96.2307
hsa-miR-548e	CHORDC1	91.4585	92.0336	37.5819	96.7727
hsa-miR-548ar-3p	CHORDC1	91.4993	92.0336	37.5819	97.1597
hsa-miR-4756-5p	CHORDC1	85.7531	97.5682	18.5564	97.1696
hsa-miR-548aq-3p	CHORDC1	91.4936	81.4608	37.5819	97.5946
hsa-miR-548a-3p	CHORDC1	91.4585	92.0336	37.5819	98.1295
hsa-miR-4739	CHORDC1	84.917	97.5682	18.5564	98.4134
hsa-miR-4282	CHORDC1	81.5579	4.82527	26.679	0.136594
hsa-miR-548c-3p	CHORDC1	79.747	2.78016	26.679	1.47118
hsa-miR-3065-5p	CHORDC1	26.2824	25.6811	32.1	1.85368
hsa-miR-3658	CHORDC1	72.8638	75.5575	32.1	2.05477
hsa-miR-371b-5p	CHORDC1	71.4989	27.2505	20.774	2.18852
hsa-miR-616-5p	CHORDC1	71.4989	27.2505	20.774	2.74309
hsa-miR-548au-5p	CHORDC1	73.1529	26.6745	38.0823	3.04817
hsa-miR-1277-5p	CHORDC1	74.7934	29.124	26.679	3.36288
hsa-miR-548aq-5p	CHORDC1	67.2553	26.6745	38.0823	3.56439
hsa-miR-548ak	CHORDC1	73.1529	26.6745	38.0823	3.97948
hsa-miR-3646	CHORDC1	70.039	34.1649	18.5564	4.35236
hsa-miR-548o-5p	CHORDC1	67.2553	26.6745	38.0823	4.97758
hsa-miR-548am-5p	CHORDC1	67.2553	26.6745	38.0823	4.97758
hsa-miR-548c-5p	CHORDC1	67.2553	26.6745	38.0823	4.97758
hsa-miR-548ap-5p	CHORDC1	74.0602	26.6745	38.0823	5.26382
hsa-miR-548a-5p	CHORDC1	67.2553	26.6745	38.0823	5.28729
hsa-miR-548as-5p	CHORDC1	67.2553	26.6745	38.0823	5.32966
hsa-miR-548j	CHORDC1	67.2553	26.6745	38.0823	5.43803
hsa-miR-548ab	CHORDC1	67.2553	26.6745	38.0823	5.49559
hsa-miR-548w	CHORDC1	67.328	26.6745	38.0823	5.84265
hsa-miR-548b-5p	CHORDC1	67.2553	26.6745	38.0823	5.86561
hsa-miR-548i	CHORDC1	67.2553	26.6745	38.0823	6.93741
hsa-miR-548d-5p	CHORDC1	67.2553	26.6745	38.0823	7.16884
hsa-miR-181b-5p	CHORDC1	54.0501	46.8544	18.5564	7.99967
hsa-miR-559	CHORDC1	73.1529	26.6745	38.0823	8.60911
hsa-miR-181d	CHORDC1	54.0501	46.8544	18.5564	8.87209
hsa-miR-3129-3p	CHORDC1	83.9104	2.35483	47.7689	9.396
hsa-miR-5583-5p	CHORDC1	83.9104	2.35483	47.7689	9.5903
hsa-miR-6074	CHORDC1	75.7656	53.3676	32.1	10.7189
hsa-miR-3606-3p	CHORDC1	79.5751	0.110807	26.679	12.4056
hsa-miR-655	CHORDC1	52.9368	36.1891	12.5624	13.4717
hsa-miR-548az-5p	CHORDC1	66.9708	2.07928	15.4937	14.6959
hsa-miR-4262	CHORDC1	60.8812	46.8544	18.5564	15.2255
hsa-miR-548ap-3p	CHORDC1	71.9761	4.35794	17.3377	15.3382
hsa-miR-138-1-3p	CHORDC1	41.4655	20.4344	4.99822	16.1329
hsa-miR-543	CHORDC1	36.0429	3.66396	4.99822	17.0577
hsa-miR-181c-5p	CHORDC1	56.7636	46.8544	18.5564	18.0499
hsa-miR-1305	CHORDC1	69.811	1.49747	26.679	18.3096
hsa-miR-302d-5p	CHORDC1	38.5489	2.45388	5.25355	18.5919
hsa-miR-548at-3p	CHORDC1	71.3744	4.35794	17.3377	20.7749
hsa-miR-4760-3p	CHORDC1	82.6619	30.1197	26.679	20.9216
hsa-miR-5692b	CHORDC1	53.6687	2.81629	15.4937	20.9846
hsa-miR-371a-5p	CHORDC1	72.1094	6.97326	17.3377	21.8705
hsa-miR-203a	CHORDC1	51.3085	75.4573	32.1	21.8719
hsa-miR-302b-5p	CHORDC1	38.5489	2.45388	5.25355	22.0531
hsa-miR-888-5p	CHORDC1	72.0689	47.0219	12.5624	23.1753
hsa-miR-338-5p	CHORDC1	82.9101	37.6559	24.8879	24.3304
hsa-miR-369-3p	CHORDC1	53.451	45.0706	18.5564	24.3457
hsa-miR-641	CHORDC1	51.8485	17.5464	26.679	27.5195
hsa-miR-1264	CHORDC1	68.2392	19.4379	20.9409	27.784
hsa-miR-3148	CHORDC1	34.9156	15.2002	15.4937	29.0833
hsa-miR-576-5p	CHORDC1	87.0784	33.4493	32.1	30.431
hsa-miR-545-3p	CHORDC1	46.9309	31.7085	26.679	30.5329
hsa-miR-4307	CHORDC1	63.7258	16.5485	20.9409	32.2782
hsa-miR-302c-5p	CHORDC1	65.5483	31.8058	32.1	33.4248
hsa-miR-302a-5p	CHORDC1	66.5195	13.5811	26.679	34.3364
hsa-miR-4637	CHORDC1	70.7223	49.9397	2.38734	34.6029
hsa-miR-605	CHORDC1	73.1591	9.68457	26.679	34.6865
hsa-miR-625-3p	CHORDC1	84.8363	12.2911	1.2985	36.7888
hsa-miR-138-2-3p	CHORDC1	43.627	7.89145	26.679	36.959
hsa-miR-4753-3p	CHORDC1	63.8397	17.9226	26.679	38.9717
hsa-miR-3653	CHORDC1	85.7601	33.088	26.679	40.9419
hsa-miR-365b-3p	CHORDC1	52.8948	49.1435	26.679	43.2031
hsa-miR-758-3p	CHORDC1	34.4058	51.6501	26.679	43.7575
hsa-miR-1271-5p	CHORDC1	83.0085	47.8592	26.679	44.8915
hsa-miR-421	CHORDC1	35.8833	10.5802	10.046	44.9458
hsa-miR-3925-5p	CHORDC1	53.0206	27.5869	4.99822	45.1819
hsa-miR-183-3p	CHORDC1	80.4386	17.0142	22.8568	45.6171
hsa-miR-4668-5p	CHORDC1	40.6315	37.7399	20.7247	46.0824
hsa-miR-4464	CHORDC1	87.7107	18.7736	26.679	46.1946
hsa-miR-219-2-3p	CHORDC1	38.2216	77.9411	32.1	46.2172
hsa-miR-633	CHORDC1	75.2409	55.783	26.679	46.644
hsa-miR-889	CHORDC1	84.7559	24.5898	26.679	46.6667
hsa-miR-499b-3p	CHORDC1	76.6258	17.4398	26.679	47.0431
hsa-miR-5094	CHORDC1	62.7741	28.0808	3.8197	47.8899
hsa-miR-4311	CHORDC1	79.4326	19.7319	26.679	47.9638
hsa-miR-2052	CHORDC1	74.6651	73.3477	32.1	48.3491
hsa-miR-499a-3p	CHORDC1	76.6258	17.4398	26.679	48.7
hsa-miR-539-3p	CHORDC1	81.3568	28.2203	26.679	50.292
hsa-miR-155-3p	CHORDC1	77.5797	39.3474	26.679	50.6984
hsa-miR-412	CHORDC1	37.7495	33.8862	26.679	52.25
hsa-miR-3140-5p	CHORDC1	52.3376	42.7761	26.679	52.5706
hsa-miR-30c-5p	CHORDC1	84.8717	55.3268	32.1	52.7737
hsa-miR-770-5p	CHORDC1	70.7739	39.1232	15.4937	52.9523
hsa-miR-4773	CHORDC1	77.7218	17.5464	15.4937	54.8688
hsa-miR-128	CHORDC1	52.1865	41.3582	26.679	55.2348
hsa-miR-3124-3p	CHORDC1	42.5782	27.4282	4.99822	55.5293
hsa-miR-136-3p	CHORDC1	70.2583	27.1985	32.1	55.6316
hsa-miR-5571-5p	CHORDC1	80.7603	26.0104	26.679	56.187
hsa-miR-451b	CHORDC1	47.2879	41.0341	26.679	56.3842
hsa-miR-3681-3p	CHORDC1	52.1835	41.3582	26.679	56.6275
hsa-miR-561-5p	CHORDC1	39.1	33.7339	10.046	56.8168
hsa-miR-3688-3p	CHORDC1	59.9232	31.5955	15.4937	56.9074
hsa-miR-2116-5p	CHORDC1	60.8983	29.1801	26.679	57.3165
hsa-miR-4325	CHORDC1	70.213	55.2787	20.7247	57.6065
hsa-miR-30d-5p	CHORDC1	79.9693	55.3268	32.1	57.8255
hsa-miR-4426	CHORDC1	80.3892	40.6805	26.679	58.081
hsa-miR-99a-3p	CHORDC1	28.5618	39.1145	20.7247	58.2489
hsa-miR-550a-3p	CHORDC1	82.6412	33.5264	10.046	58.4557
hsa-miR-199b-3p	CHORDC1	72.4509	52.1002	10.4394	58.5485
hsa-miR-4434	CHORDC1	77.6159	55.3832	26.679	58.8372
hsa-miR-6083	CHORDC1	88.3863	30.035	26.679	58.8561
hsa-miR-186-3p	CHORDC1	52.6185	12.093	15.4937	58.927
hsa-miR-16-1-3p	CHORDC1	67.4118	62.6888	32.1	59.2577
hsa-miR-5582-3p	CHORDC1	91.4585	29.1238	32.1	59.7711
hsa-miR-4652-3p	CHORDC1	69.1568	34.4249	10.4242	59.9609
hsa-miR-4647	CHORDC1	81.8839	40.6805	26.679	60.1043
hsa-miR-3117-3p	CHORDC1	50.0208	52.8927	22.8568	60.2631
hsa-miR-629-5p	CHORDC1	40.3347	45.7652	26.679	61.5738
hsa-miR-1255b-2-3p	CHORDC1	43.1987	60.597	32.1	61.624
hsa-miR-4693-5p	CHORDC1	77.91	42.0741	26.679	61.8982
hsa-miR-4762-5p	CHORDC1	76.2717	12.1494	26.679	62.2996
hsa-miR-600	CHORDC1	89.9531	16.4767	3.8197	62.4896
hsa-miR-433	CHORDC1	42.1235	39.6651	26.679	62.5199
hsa-miR-200c-5p	CHORDC1	82.6412	33.5264	10.046	63.2081
hsa-miR-409-3p	CHORDC1	49.0545	55.0037	20.7247	64.1829
hsa-miR-154-3p	CHORDC1	77.327	63.7997	32.1	64.705
hsa-miR-202-5p	CHORDC1	73.9943	23.8499	15.4937	65.383
hsa-miR-1587	CHORDC1	46.0638	70.8282	20.7247	65.4114
hsa-miR-4446-3p	CHORDC1	67.6021	60.6884	10.2466	65.739
hsa-miR-593-3p	CHORDC1	67.5501	54.489	15.4937	65.7564
hsa-miR-2276	CHORDC1	50.3108	44.1176	10.046	66.9099
hsa-miR-30a-5p	CHORDC1	79.9693	55.3268	32.1	67.2964
hsa-miR-6715a-3p	CHORDC1	75.0645	19.4065	15.4937	67.5495
hsa-miR-4674	CHORDC1	46.6843	70.8282	20.7247	67.8374
hsa-miR-664b-5p	CHORDC1	44.3704	70.1711	20.7247	68.4738
hsa-miR-1284	CHORDC1	84.8939	32.8693	1.2985	68.8625
hsa-miR-5087	CHORDC1	32.8187	61.6524	20.7247	68.9191
hsa-miR-888-3p	CHORDC1	41.258	58.469	10.4242	69.2474
hsa-miR-29a-5p	CHORDC1	62.1777	39.9563	10.4394	69.3406
hsa-miR-3115	CHORDC1	45.2434	59.9894	20.7247	69.4341
hsa-miR-4744	CHORDC1	81.6625	15.7457	20.9409	70.2146
hsa-miR-19b-1-5p	CHORDC1	75.3945	41.3967	26.679	71.0024
hsa-miR-1273e	CHORDC1	89.519	67.4989	26.679	72.127
hsa-miR-4797-5p	CHORDC1	54.3668	49.8801	4.99822	72.444
hsa-miR-28-3p	CHORDC1	38.7749	29.064	26.679	72.905
hsa-miR-4330	CHORDC1	80.9458	42.3596	1.11493	72.9131
hsa-miR-556-3p	CHORDC1	83.5716	59.4662	1.31269e-05	72.9266
hsa-miR-3920	CHORDC1	62.1777	71.975	12.5624	73.395
hsa-miR-3679-3p	CHORDC1	63.2247	40.619	26.679	73.4239
hsa-miR-5581-5p	CHORDC1	69.6714	97.4695	10.4242	73.4911
hsa-miR-125a-5p	CHORDC1	46.0888	62.658	26.679	73.5829
hsa-miR-3620-5p	CHORDC1	46.53	70.8282	20.7247	73.7165
hsa-miR-936	CHORDC1	72.4509	52.1002	10.4394	74.2574
hsa-miR-3130-3p	CHORDC1	69.1369	71.3764	20.7247	74.4555
hsa-miR-2467-3p	CHORDC1	61.0094	79.3864	26.679	74.4856
hsa-miR-1260a	CHORDC1	74.2916	92.1474	44.8506	74.928
hsa-miR-4715-3p	CHORDC1	51.8993	68.5182	15.4937	75.092
hsa-miR-148a-5p	CHORDC1	59.8626	49.3108	32.1	75.2076
hsa-miR-19a-5p	CHORDC1	75.4126	41.3967	26.679	75.3629
hsa-miR-934	CHORDC1	70.4022	59.7619	10.4242	75.3647
hsa-miR-1244	CHORDC1	83.0656	66.1772	18.5564	75.5073
hsa-miR-5581-3p	CHORDC1	73.5261	51.8031	26.679	75.5463
hsa-miR-4742-3p	CHORDC1	75.9139	72.4639	5.63829	77.2684
hsa-miR-4732-3p	CHORDC1	46.5258	62.658	26.679	78.218
hsa-miR-17-3p	CHORDC1	66.1841	73.7973	26.679	78.3164
hsa-miR-6124	CHORDC1	47.7774	71.145	12.3277	78.5995
hsa-miR-4319	CHORDC1	47.4054	62.658	26.679	78.8934
hsa-miR-4263	CHORDC1	82.0146	52.8189	32.1	78.9385
hsa-miR-761	CHORDC1	46.2893	64.5924	26.679	79.1557
hsa-miR-4691-5p	CHORDC1	65.9471	49.4102	10.4242	79.2012
hsa-miR-222-5p	CHORDC1	61.2283	76.3662	10.4242	79.4149
hsa-miR-137	CHORDC1	69.053	73.6587	32.1	79.4745
hsa-miR-877-3p	CHORDC1	42.4459	77.4916	12.3277	79.4938
hsa-miR-200b-5p	CHORDC1	89.5612	58.5776	12.3277	79.9058
hsa-miR-3607-3p	CHORDC1	83.9612	80.7496	26.679	80.1811
hsa-miR-548u	CHORDC1	58.7794	61.445	27.485	80.6054
hsa-miR-3119	CHORDC1	38.3233	74.0214	32.1	81.1777
hsa-miR-218-2-3p	CHORDC1	65.5365	85.2842	26.679	81.4028
hsa-miR-5584-3p	CHORDC1	71.2204	94.6658	32.1	81.4912
hsa-miR-384	CHORDC1	74.1235	88.8151	26.679	82.4524
hsa-miR-548k	CHORDC1	67.2553	51.305	42.3681	82.7255
hsa-miR-505-3p	CHORDC1	37.1606	72.0247	1.31269e-05	83.2469
hsa-miR-544a	CHORDC1	69.9906	77.2107	6.02965	83.4101
hsa-miR-6505-5p	CHORDC1	55.2122	69.3489	18.5564	83.4158
hsa-miR-194-5p	CHORDC1	66.0724	78.2664	26.679	83.4267
hsa-miR-5093	CHORDC1	69.0902	77.4333	26.679	83.508
hsa-miR-3616-3p	CHORDC1	70.2767	86.4812	10.2466	83.9091
hsa-miR-514b-3p	CHORDC1	87.4993	82.0574	10.4242	84.1688
hsa-miR-4659b-3p	CHORDC1	68.738	59.7548	30.7585	84.3649
hsa-miR-4432	CHORDC1	37.9627	72.0046	12.5624	84.6258
hsa-miR-4659a-3p	CHORDC1	68.738	59.7548	30.7585	84.694
hsa-miR-2682-3p	CHORDC1	42.1707	85.7473	21.7136	85.0379
hsa-miR-381-3p	CHORDC1	73.5365	65.9627	26.679	85.7711
hsa-miR-217	CHORDC1	65.9285	93.4777	26.679	85.9885
hsa-miR-5003-5p	CHORDC1	45.7783	78.509	32.1	85.9896
hsa-miR-875-5p	CHORDC1	58.5202	72.591	12.5624	86.275
hsa-miR-4509	CHORDC1	80.2786	64.5131	25.1585	86.9831
hsa-miR-4703-3p	CHORDC1	83.666	90.222	32.1	87.5155
hsa-miR-3919	CHORDC1	53.7903	74.7356	6.02965	87.6478
hsa-miR-548b-3p	CHORDC1	77.4057	62.4905	27.485	88.1633
hsa-miR-1827	CHORDC1	89.9904	98.5985	26.679	88.2588
hsa-miR-4801	CHORDC1	84.3291	95.4597	26.679	88.3829
hsa-miR-526b-5p	CHORDC1	64.566	83.5195	32.1	89.7512
hsa-miR-377-5p	CHORDC1	60.8915	93.9692	0.769237	90.1195
hsa-miR-4474-5p	CHORDC1	82.3001	81.3105	18.5564	90.721
hsa-miR-3180-5p	CHORDC1	51.7912	83.347	32.1	90.7528
hsa-miR-5680	CHORDC1	73.5759	72.0078	18.5564	91.0086
hsa-miR-6086	CHORDC1	64.118	93.9692	0.769237	91.2926
hsa-miR-4735-5p	CHORDC1	89.7029	91.3361	32.1	91.3484
hsa-miR-3158-5p	CHORDC1	66.7407	90.5893	32.1	91.5791
hsa-miR-195-5p	CHORDC1	47.4432	85.5178	32.1	91.5807
hsa-miR-10a-3p	CHORDC1	81.3134	95.2985	26.679	92.7827
hsa-miR-15b-5p	CHORDC1	46.7814	85.5178	32.1	92.9136
hsa-miR-525-5p	CHORDC1	60.8653	85.6533	18.5564	92.9669
hsa-miR-548z	CHORDC1	91.4463	43.3544	32.1	92.9818
hsa-miR-3145-5p	CHORDC1	61.5916	77.0594	18.5564	93.1524
hsa-miR-424-5p	CHORDC1	46.7814	85.5178	32.1	93.275
hsa-miR-4793-3p	CHORDC1	70.5258	88.5541	24.8879	93.4865
hsa-miR-802	CHORDC1	66.2126	94.0137	32.1	93.9806
hsa-miR-5582-5p	CHORDC1	51.9396	81.2011	32.1	94.4878
hsa-miR-498	CHORDC1	79.9244	88.8749	26.679	94.7984
hsa-miR-3064-3p	CHORDC1	51.8993	85.2511	18.5564	94.9366
hsa-miR-548ae	CHORDC1	91.5406	81.4608	37.5819	95.3785
hsa-miR-650	CHORDC1	85.8024	94.1835	18.5564	95.4453
hsa-miR-548aj-3p	CHORDC1	91.5406	81.4608	37.5819	95.4628
hsa-miR-3612	CHORDC1	85.3872	94.1835	18.5564	95.9685
hsa-miR-548am-3p	CHORDC1	91.4936	81.4608	37.5819	96.1465
hsa-miR-3176	CHORDC1	67.8991	92.5892	12.5624	96.2189
hsa-miR-3158-3p	CHORDC1	67.6021	82.2539	12.3277	96.2829
hsa-miR-26b-5p	CHORDC1	80.4871	99.5392	32.1	96.3193
hsa-miR-509-3-5p	CHORDC1	66.422	93.4777	32.1	96.5582
hsa-miR-548f	CHORDC1	91.5479	92.0336	37.5819	96.7221
hsa-miR-31-5p	CHORDC1	84.8026	97.7121	26.679	96.7952
hsa-miR-26a-5p	CHORDC1	80.3705	99.5392	32.1	96.8502
hsa-miR-4465	CHORDC1	80.3705	99.5392	32.1	96.9807
hsa-miR-4297	CHORDC1	75.5598	97.4695	32.1	97.0704
hsa-miR-548ah-3p	CHORDC1	91.4936	81.4608	37.5819	97.0808
hsa-miR-4721	CHORDC1	70.5367	94.9765	12.3277	97.1242
hsa-miR-548az-3p	CHORDC1	91.4993	92.0336	37.5819	97.1252
hsa-miR-1321	CHORDC1	92.7212	97.5682	18.5564	97.6016
