# Supplementary material for: miR-15a targets the HSP90 co-chaperone Morgana in chronic myeloid leukemia
Source: Sci Rep. 2024 Jul 2;14:15089. doi: 10.1038/s41598-024-65404-7 (PMC11220062; doi:10.1038/s41598-024-65404-7)
Supplement: Supplementary file 4 — Supplementary Table S2. [file 41598_2024_65404_MOESM4_ESM.xlsx]

## Sheet: Foglio1
		Patient diagnostic details					Details of individuals with normal BM
		Parameters		Ph+	Ph-		Parameters
		No. of cases	31	19	12		No. of cases	10
		Gender					Gender
		Male		12	7		Male	6
		Female		7	5		Female	4
		Age group					Age group
		Median		62	61		Median	57
		Range		29 - 82	50 - 88		Range	49 - 72
		WBC at diagnosis (x103 cells/uL)					WBC at diagnosis (x103 cells/uL)
		Median		53.65	33.42		Median	4.73
		Range		3.7 - 143	7.2 - 86.8		Range	4.31 - 10.4
		Platelet (x103 cells/uL)					Platelet (x103 cells/uL)
		Median		259	231.5		Median	269.5
		Range		68 - 643	216 - 400		Range	80 - 326
		Hb (g/dL)					Hb (g/dL)
		Median		11	10.2		Median	12.4
		Range		8.9 - 13	4 - 14		Range	12 - 15.3
		bcr-abl/ABL(%) IS##
		Median		0.7
		Range		41% - 100%
